# Supplementary material for: Real-time extended psychophysiological analysis of financial risk processing
Source: PLoS One. 2022 Jul 25;17(7):e0269752. doi: 10.1371/journal.pone.0269752 (PMC9312384; doi:10.1371/journal.pone.0269752)
Supplement: S1 Appendix — (ZIP) [file pone.0269752.s001.zip]

Archive with 2 entries (2 files):
- S1.pdf
- S1.tex
