# Supplementary material for: Real-time extended psychophysiological analysis of financial risk processing
Source: PLoS One. 2022 Jul 25;17(7):e0269752. doi: 10.1371/journal.pone.0269752 (PMC9312384; doi:10.1371/journal.pone.0269752)
Supplement: S1 Appendix — (ZIP) [file pone.0269752.s001.zip › S1.tex]

% Template for PLoS
% Version 3.5 March 2018
%
% % % % % % % % % % % % % % % % % % % % % %
%
% -- IMPORTANT NOTE
%
% This template contains comments intended 
% to minimize problems and delays during our production 
% process. Please follow the template instructions
% whenever possible.
%
% % % % % % % % % % % % % % % % % % % % % % % 
%
% Once your paper is accepted for publication, 
% PLEASE REMOVE ALL TRACKED CHANGES in this file 
% and leave only the final text of your manuscript. 
% PLOS recommends the use of latexdiff to track changes during review, as this will help to maintain a clean tex file.
% Visit https://www.ctan.org/pkg/latexdiff?lang=en for info or contact us at latex@plos.org.
%
%
% There are no restrictions on package use within the LaTeX files except that 
% no packages listed in the template may be deleted.
%
% Please do not include colors or graphics in the text.
%
% The manuscript LaTeX source should be contained within a single file (do not use \input, \externaldocument, or similar commands).
%
% % % % % % % % % % % % % % % % % % % % % % %
%
% -- FIGURES AND TABLES
%
% Please include tables/figure captions directly after the paragraph where they are first cited in the text.
%
% DO NOT INCLUDE GRAPHICS IN YOUR MANUSCRIPT
% - Figures should be uploaded separately from your manuscript file. 
% - Figures generated using LaTeX should be extracted and removed from the PDF before submission. 
% - Figures containing multiple panels/subfigures must be combined into one image file before submission.
% For figure citations, please use "Fig" instead of "Figure".
% See http://journals.plos.org/plosone/s/figures for PLOS figure guidelines.
%
% Tables should be cell-based and may not contain:
% - spacing/line breaks within cells to alter layout or alignment
% - do not nest tabular environments (no tabular environments within tabular environments)
% - no graphics or colored text (cell background color/shading OK)
% See http://journals.plos.org/plosone/s/tables for table guidelines.
%
% For tables that exceed the width of the text column, use the adjustwidth environment as illustrated in the example table in text below.
%
% % % % % % % % % % % % % % % % % % % % % % % %
%
% -- EQUATIONS, MATH SYMBOLS, SUBSCRIPTS, AND SUPERSCRIPTS
%
% IMPORTANT
% Below are a few tips to help format your equations and other special characters according to our specifications. For more tips to help reduce the possibility of formatting errors during conversion, please see our LaTeX guidelines at http://journals.plos.org/plosone/s/latex
%
% For inline equations, please be sure to include all portions of an equation in the math environment.  For example, x$^2$ is incorrect; this should be formatted as $x^2$ (or $\mathrm{x}^2$ if the romanized font is desired).
%
% Do not include text that is not math in the math environment. For example, CO2 should be written as CO\textsubscript{2} instead of CO$_2$.
%
% Please add line breaks to long display equations when possible in order to fit size of the column. 
%
% For inline equations, please do not include punctuation (commas, etc) within the math environment unless this is part of the equation.
%
% When adding superscript or subscripts outside of brackets/braces, please group using {}.  For example, change "[U(D,E,\gamma)]^2" to "{[U(D,E,\gamma)]}^2". 
%
% Do not use \cal for caligraphic font.  Instead, use \mathcal{}
%
% % % % % % % % % % % % % % % % % % % % % % % % 
%
% Please contact latex@plos.org with any questions.
%
% % % % % % % % % % % % % % % % % % % % % % % %

\documentclass[10pt,letterpaper]{article}
\usepackage[top=0.85in,left=2.75in,footskip=0.75in]{geometry}

% amsmath and amssymb packages, useful for mathematical formulas and symbols
\usepackage{amsmath,amssymb}

% Use adjustwidth environment to exceed column width (see example table in text)
\usepackage{changepage}

% Use Unicode characters when possible
\usepackage[utf8x]{inputenc}

% textcomp package and marvosym package for additional characters
\usepackage{textcomp,marvosym}

% cite package, to clean up citations in the main text. Do not remove.
\usepackage{cite}

% Use nameref to cite supporting information files (see Supporting Information section for more info)
\usepackage{nameref,hyperref}

% line numbers
\usepackage[right]{lineno}

% ligatures disabled
\usepackage{microtype}
\DisableLigatures[f]{encoding = *, family = * }

% color can be used to apply background shading to table cells only
\usepackage[table]{xcolor}

% array package and thick rules for tables
\usepackage{array}

% create "+" rule type for thick vertical lines
\newcolumntype{+}{!{\vrule width 2pt}}

% create \thickcline for thick horizontal lines of variable length
\newlength\savedwidth
\newcommand\thickcline[1]{%
  \noalign{\global\savedwidth\arrayrulewidth\global\arrayrulewidth 2pt}%
  \cline{#1}%
  \noalign{\vskip\arrayrulewidth}%
  \noalign{\global\arrayrulewidth\savedwidth}%
}

% \thickhline command for thick horizontal lines that span the table
\newcommand\thickhline{\noalign{\global\savedwidth\arrayrulewidth\global\arrayrulewidth 2pt}%
\hline
\noalign{\global\arrayrulewidth\savedwidth}}


% Remove comment for double spacing
%\usepackage{setspace} 
%\doublespacing

% Text layout
\raggedright
\setlength{\parindent}{0.5cm}
\textwidth 5.25in 
\textheight 8.75in

% Bold the 'Figure #' in the caption and separate it from the title/caption with a period
% Captions will be left justified
\usepackage[aboveskip=1pt,labelfont=bf,labelsep=period,justification=raggedright,singlelinecheck=off]{caption}
\renewcommand{\figurename}{Fig}

% Use the PLoS provided BiBTeX style
\bibliographystyle{plos2015}

% Remove brackets from numbering in List of References
\makeatletter
\renewcommand{\@biblabel}[1]{\quad#1.}
\makeatother


% Header and Footer with logo
\usepackage{lastpage,fancyhdr,graphicx}
\usepackage{epstopdf}
%\pagestyle{myheadings}
\pagestyle{fancy}
\fancyhf{}
%\setlength{\headheight}{27.023pt}
%\lhead{\includegraphics[width=2.0in]{PLOS-submission.eps}}
\rfoot{\thepage/\pageref{LastPage}}
\renewcommand{\headrulewidth}{0pt}
\renewcommand{\footrule}{\hrule height 2pt \vspace{2mm}}
\fancyheadoffset[L]{2.25in}
\fancyfootoffset[L]{2.25in}
\lfoot{\today}

%% Include all macros below

\newcommand{\lorem}{{\bf LOREM}}
\newcommand{\ipsum}{{\bf IPSUM}}


% Comment next line to keep figures in the main text
%\def\skipfigs{1}
\ifx\skipfigs\undefined
    \long\def\processdelayedfloats{}
\else
    \usepackage[markers, figuresonly]{endfloat}
\fi

%% END MACROS SECTION


\begin{document}
\vspace*{0.2in}

% Title must be 250 characters or less.
\begin{flushleft}
{\Large
\textbf\newline{Real-time extended psychophysiological analysis of financial risk processing} % Please use "sentence case" for title and headings (capitalize only the first word in a title (or heading), the first word in a subtitle (or subheading), and any proper nouns).
}
\newline
% Insert author names, affiliations and corresponding author email (do not include titles, positions, or degrees).
\\
Manish Singh\textsuperscript{1,3,5},
Qingyang Xu\textsuperscript{1,2},
Sarah J. Wang\textsuperscript{1},
Tinah Hong\textsuperscript{1},
Mohammad M. Ghassemi\textsuperscript{6,7},
Andrew W. Lo\textsuperscript{1,2,3,4,5*}
\\
\bigskip
\textbf{1} MIT Laboratory for Financial Engineering, Cambridge, Massachusetts, United States of America
\\
\textbf{2} Operations Research Center, Massachusetts Institute of Technology, Cambridge, Massachusetts, United States of America
\\
\textbf{3} Department of Electrical Engineering and Computer Science, Massachusetts Institute of Technology, Cambridge, Massachusetts, United States of America
\\
\textbf{4} MIT Sloan School of Management, Cambridge, Massachusetts, United States of America
\\
\textbf{5} Computer Science and Artificial Intelligence Laboratory, Massachusetts Institute of Technology, Cambridge, Massachusetts, United States of America
\\
\textbf{6} Department of Computer Science and Engineering, Michigan State University, East Lansing, MI, USA
\\
\textbf{7} Ghamut Corporation, East Lansing, MI, USA
\bigskip

% Insert additional author notes using the symbols described below. Insert symbol callouts after author names as necessary.
% 
% Remove or comment out the author notes below if they aren't used.
%

% Use the asterisk to denote corresponding authorship and provide email address in note below.
* Corresponding Author: alo-admin@mit.edu

\pagebreak

\end{flushleft}
% Please keep the abstract below 300 words


\linenumbers

% Use "Eq" instead of "Equation" for equation citations.
\section*{Supporting information}

% Include only the SI item label in the paragraph heading. Use the \nameref{label} command to cite SI items in the text.
\paragraph*{A. Market Efficiency \\}
\label{SI:MarketEfficiency}
{\bf Efficient Market Hypothesis}
It states that security prices reflect all the available information. It is based on the standard economic paradigm of rational expectations postulates that all financial decision makers are rational agents who maximize their expected utility functions under all market circumstances \cite{sharpe1970efficient}. However, this paradigm does not consider the role of psychophysiological state in financial risk processing of traders. In recent decades, the rational expectations paradigm has been challenged by empirical observations in the behavioral finance literature.  

{\bf Adaptive Market Hypothesis}
It combines the principles of the efficient market hypothesis with behavioral finance to explain the deviations from the market efficiency \cite{Lo15}. It points out that investors are not always rational and security prices do not always trade at the fair value. It incorporates the psychological and behavioral characteristics of traders to explain deviations from rationality. 

\paragraph*{B.Physiological Data Collection\\}
\label{SI:DataCollection}

{\bf Subjects:}
Fifty-five professional traders working at a global financial institution participated in this study. The traders were divided into seven groups according to their trading desks. Six groups were based in the institution’s headquarters, and one in a regional office. The traders were recruited by the financial institution and varied in age, gender, trading experience, and types of financial product they traded. Each group of traders typically belonged to the same trading desk and specialized in a particular type of financial products, such as municipal bonds, mortgage-backed securities, equities, and power and natural gas.

{\bf Physiology Data Collection Procedure}
The physiology data collection required seven weeks, and took place between March 25, 2019, and June 21, 2019. Each group of traders recorded their physiological waveforms via the Empatica E4 wristbands over five consecutive workdays (with a few exceptions). 
On the Friday before each week of data collection, the study team met with the traders who would participate in the following week to explain the data collection procedure and obtain their informed consent. Each trader received written instructions to wear the Empatica E4 wristband (as shown in Figure \ref{instruction}) on the wrist of their non-dominant side from the time they arrived at the office until the end of the workday, Monday to Friday of their week. The collected physiological waveforms were downloaded to a secure device by the study team at the end of Monday, Wednesday, and Friday during each week. To ensure the anonymity of the traders, each trader was assigned a participant ID in the format of “[wristband serial \#]\_[week \#]”.


\paragraph*{C. Market and Financial Data Collection \\}
\label{SI:DataCollection}
{\bf Market Time Series Data}: To understand how real-time fluctuations of different market sectors affect trader’s psychophysiological activation, we acquired data for 10 commonly used market indices and futures prices from three sources, as shown in Table \ref{marketSource}. The market time series data was recorded during the same period as the physiology data collection (between March 25, 2019, and June 21, 2019).  We defined the average of bid and ask prices as the futures prices.

{\bf Financial Trading Data}: To understand how trading affects the levels of psychophysiological activation of each trader, we acquired the financial trading records of all traders who participated in our study from the global financial institution. The features of the financial data we used included trade price, quantity, notional amount, execution timestamp, and the lifecycle state of the trade, as well as the market sector and type of financial product being traded.

The number of transactions made by traders in each week is shown in Table \ref{TradeCount}. We observe significant variation in the number of transactions across different weeks. In particular, traders in week 5 made many more transactions than the others. In our feedback session, we learned that most of the traders in week 5 used trading algorithms to place these transactions automatically.


\paragraph*{D. Trader Survey}
\label{SI:Survey}
We asked traders to fill a survey during the trading days that included multiple questions. Some of them are years of trading experience, highest degree or level of school completed, gender, average number of transactions placed, business division they were part of.

\paragraph*{E. Data Preprocessing \\}
\label{SI:DataPreProc}
{\bf Preprocessing Physiological Waveforms}:
The physiological waveforms collected by the Empatica wristband (Table \ref{waveForm}) are measured in different frequencies. To reduce the measurement noise and align different physiologies in a multivariate time series with the same frequency, we first downsampled each raw physiological waveform to 1Hz by averaging the measurement values within each second. In our subsequent analysis, we removed the wrist accelerations (ACC) due to large irregularities which remained even after smoothing to 1Hz.

The inter-beat interval (IBI) measures the length of the time interval between two successive heartbeats, and does not have a regular frequency. Due to a measurement limitation of the Empatica E4 wristband, the IBI measurements for most traders were missing. To address this issue, we computed an average IBI time series using the instantaneous heart rate, $HR_t$:
$IBI_t=60/HR_t$. 


{\bf Average IBI}: Empatica E4 wristband needs 10 seconds of data for the heart rate calculation. Hence, IBI values obtained using instantanous heart rate is IBI averaged over 10 seconds. Hence, $IBI_t$ values used in this analysis are average IBI values. When average IBI values are compared to the instantaneous IBI (when instantaneous IBI is available for longer durations), the mean squared error is 0.011 seconds and the error is considerably small as compared to the IBI values (0.6-1 second). In our analysis average IBI is one of the signal used for heart rate variability feature extraction that in turn was used for activation levels computation. We observed statistically significant relationships between activation values computed using average IBI and market, trading signals.     


{\bf Remove Inactive Physiological Waveforms}:
We performed a visual inspection of each trader’s physiological waveforms. We observed that 13 out of 55 traders had inactive periods in their physiology measurements when their BVP and EDA waveforms remained identically zero, as shown in Figure \ref{inactive} (A). Since 8 out of these 13 traders showed inactive periods after 5PM ET, we hypothesize that the inactive periods were due to traders not turning off their wristbands as they left work. 

Since no meaningful physiology data was collected during these inactive periods, it was necessary to identify and remove them from our analysis. To achieve this, we inspected each trader’s physiological waveforms, manually labeled the start and end time points of each inactive period, and removed these inactive periods from the subsequent analysis. 

{\bf Aggregate Block transactions}
In the financial trading data, we observed many instances where multiple transactions, each recorded with a unique trade ID, occurred within one second. Since it is highly unlikely that these transactions were placed independently by the trader, we consulted the global financial institution and learned that these transactions in fact belonged to one multi-leg “block trade” placed by the trader, but were recorded as individual transactions in the trading data. However, no feature in the trading data indicated whether two individual transactions belonged to the same block trade.

To aggregate the individual transactions back to the original block transactions, we adopted a simple heuristic: If the trader placed two consecutive transactions within one second, we assumed that they belonged to the same block trade. The number of aggregated block transactions is illustrated in Table \ref{agrregateBlock} for three representative traders. We also validated the results with the number of transactions self-reported by the traders in their survey responses (column 5 in Table \ref{agrregateBlock}).

In most cases (as shown in Table \ref{agrregateBlock}), the number of aggregated block transactions agrees well with the value self-reported by the traders in their survey responses. However, we should caution that in a few cases, the number of block transactions is significantly above the self-reported values (which may not be accurate). Overall, this heuristic produced a reasonable approximation to the original multi-leg block transactions.

{\bf Align Market Time Series}
The time series of the futures prices (Table \ref{waveForm}) were recorded at the timestamps when the transactions were executed in the market. As a result, these timestamps are irregular and do not form a time series with a uniform frequency. To perform a statistical analysis requiring an evenly spaced time series (such as a Granger causality test), we aligned the market time series, $m_t$, to minute-level $m_t^{align}$. We used minute-level data since the USD index was recorded at the beginning of each minute. We defined the aligned time series value $m_t^{align}$ at minute $t$ as the time series value observed closest to and no later than time $t$, i.e.
$m_t^{align} := m_{\tau}$ where $\tau := max_{s}\{s:s\leq t$ and $m_s$ was observed$\}$. For notational simplicity, we use $m_t$ to denote the market time series aligned to minute level in the subsequent analysis.


\paragraph*{F. Activation Feature Extraction \\}
\label{SI:Features}

{\bf Activation Proportion}
Once we obtained a time series of activation for each trader, we were interested in finding the regions of high activation. These regions of high activation are characterized by large deviations from the mean of the distribution. To find these regions, we used heuristics that are generally used for measuring deviations from mean, specifically choosing those that are dynamic and with a smaller number of tunable parameters. 
\begin{itemize}
    \item $arousal_t$ $>$ $mean(arousal)_{day}$ + $\alpha$*$std(arousal)_{day}$: If the value of activation deviates from the mean value of arousal over the day, then it is considered an outlier. The value of $\alpha$ was set to 1.5 for periods of mild activation, and 3.0 for extreme activation.
    \item $arousal_t$  $>$ $mean(arousal)_{t:t-60min}$ + $\alpha$*$std(arousal)_{t:t-60min}$: If the value of arousal deviates from the mean value of arousal calculated over a rolling window of 60 minutes, then it is considered an outlier. The value of $\alpha$ was set to 1.5 for periods of mild activation, and 3.0 for extreme activation.
\end{itemize}
The second heuristic is adaptive over time. Due to its adaptive nature, however, it may miss small outliers next to extreme outliers that may be captured by the first method. Hence, a period is considered high activation when it is flagged by either of the above methods. Finally, we computed the activation proportion for each trader, defined as the percentage of active trading time when the trader is at high activation. We calculated two variants of this proportion: 
\begin{itemize}
    \item Mild activation proportion: this is defined as the percentage of active trading time when the trader is under mild to high psychophysiological activation. For its calculation, the value of $\alpha$ was set to 1.5 in the outlier detection method. This metric captured periods of mild to high activation in traders.
    \item Extreme activation proportion: this is defined as the percentage of active trading time when the trader is under extremely high activation. For its calculation, the value of $\alpha$ was set to 3.0 in the outlier detection method. This metric captured periods of extremely high activation in traders.
\end{itemize}

{\bf Activation Length}
We analyzed the length of periods of continuous activation, which gave us information about the recovery time from periods of high activation, which in turn gave us some idea about the well being of the trader. To calculate the activation length, we followed the following procedure: after determining the periods of high activation, we calculated the length of each continuous period. If the periods of high activation were 5 minutes apart or more, they were considered different activation periods. For each trader on a given day, we calculated the median of the length of different activation periods to calculate the activation length.

{\bf Average Activation}
We calculate the mean value of activation over the day for a trader to obtain the average activation. The traders having higher activation proportion or length will have high average activation. Hence average activation captures the information from both the metrics activation proportion and length.     


\paragraph*{G. Traders Feedback Session \\}
\label{SI:FeedbackSession}
Initially we invited all 55 traders who participated in our study to the individual feedback sessions. Due to their busy schedule and limited availability, 14 of the 55 traders signed up for the feedback sessions. Each feedback session is conducted in a standardized format. For each trader, we created a report which summarized our PP activation analysis for this trader and shared the report with each trader the day before the meeting. The report positioned the PP activation level of the trader relative to the cohort of 55 traders in our study. It also included the market indices which have Granger-causal relation to the trader’s activation levels. During the feedback session, we summarized the results and asked them the following questions:
\begin{itemize}
    \item What causes your extreme activation levels during certain trading days (if there were any)?
    \item What market events and indices do you monitor on a regular basis?
    \item Are you interested in a follow-up study to analyze the relationship between your PP activation and trading performance (measured by PnL)?    
\end{itemize}

\paragraph*{H. Trader's Activation and Financial Product Type \\}
\label{SI:ActivationProduct}

The traders who participated in our study worked in different business divisions and traded a variety of financial products, including securitized markets (Securitized), credit, municipals (Muni), commodities, equities, foreign exchange and local markets (FXLM), and G10 rates. We investigate the relationship between financial products and trader activation measured by the regression coefficients. 

We find that traders working in different business divisions had different average activation levels in the decreasing order: Commodities, FXLM, G10 Rates,  Equities, Municipals, Credit and Securitized Markets. In table \ref{tab:regResult1}, we present the regression coefficient of column business division compared to row business division along with the p-value and find the pairs of business divisions with statistically significant difference in their activation levels. For example, value 0.26\tiny{,0.04}  \normalsize in row \textit{Securitized} and column \textit{G10 R.} means that the difference between regression coefficients of G10 Rates product type and Securitized product type is 0.26 with p-value 0.04, which implies that G10 Rates traders had statistically significant higher activation than Securitized traders. The higher activation of FXLM and Equity traders can be attributed to high volatility in the markets that affects the PnL in real time while the G10 rate transactions were of higher amount (Table \ref{tab:regResult1}) that can potentially lead to higher trader activation. We conclude that traders working in different business divisions have different profiles of PP activation.

\setcounter{table}{0}
\renewcommand{\thetable}{\Alph{table}}  

\setcounter{figure}{0}
\renewcommand{\thefigure}{\Alph{figure}}  

\begin{table}[h] \centering
\caption{Physiological waveforms measured by the Empatica E4 wristband for each trader. The IBI measures the length of the time interval between two successive heartbeats, and does not have a regular frequency.}
\begin{tabular}{lrr}
\bf{Physiological Waveform} & \bf{Frequency} & \bf{Unit} \\
\hline
Heart Rate (HR) & 1 & Number of beats \\
Blood Volume Pressure (BVP) & 64 & Millimeters of Mercury (mmHg) \\
Electrodermal Activity (EDA) & 4 & Microsiemens ($\mu S$) \\
Skin Temperature (TEMP) & 4 & Celsius (°C)  \\
Wrist Accelerations (ACC) & 32 & $\frac{1}{32}g$  \\
Inter-Beat Interval (ACC) & Irregular & Second(s)  \\
\end{tabular}
\label{waveForm}
\end{table}

\begin{table}[h]\centering
\caption{Market time series data acquired from different data sources.}

% \begin{tabular}{p{0.5\textwidth}p{0.5\textwidth}}
\begin{tabular}{lc}
 {\bf Data Source} & {\bf Market Data}\\
\hline
Chicago Mercantile Exchange & US Treasury Futures (2Y/5Y/10Y) \\
            & E-mini S\&P 500 Futures \\
            & Crude Oil Futures \\
\hline            
Global Financial Institution & US Dollar Index \\
            & Credit-Default Swap Indices
(HY and IG) \\
\hline     
Chicago Board Options Exchange & VIX Futures \\
\hline
\end{tabular}
\label{marketSource}
\end{table}


\begin{table}[h]\centering
\caption{Total number of transactions made by the traders in each week. There is significant variation in the number of transactions across different weeks. Maximum transactions are concentrated in week 5 due to the use of automatic trading algorithms by traders.}
\begin{tabular}{lccccccc}
\bf{Total} & \bf{Week 1} & \bf{Week 2} & \bf{Week 3} & \bf{Week 4} & \bf{Week 5} & \bf{Week 6} & \bf{Week 7} \\
\hline
51,732 & 145 & 308 & 305 & 1,577 & 45,246 & 3,523 & 628 \\
\hline
\end{tabular}
\label{TradeCount}
\end{table}


\begin{table}[h]\centering
\begin{adjustwidth}{-1.0in}{0in}
\caption{Number of transactions before and after aggregating the block transactions for few representative traders on different days. The number of block transactions (column 4) is much closer to the number of transactions self-reported by the traders (column 5) than the raw data (column 3).}
% \begin{tabular}{p{0.5\textwidth}p{0.5\textwidth}}
\begin{tabular}{lcccc}
 Trader ID & Date & Number of Trade & Number of Block Trade & Trader's Survey Response\\
\hline
A01A22 & April 8 & 180 & 52 & 20 \\
            & April 9 & 279 & 14 & 20  \\
            & April 12 & 305 & 13 & 20 \\   
A020A2 & April 29 & 64 & 22 & 15-50 \\
            & April 30 & 80 & 41 & 15-50  \\
            & April 12 & 305 & 13 & 15-50 \\            
            & May 1 & 43 & 15 & 15-50 \\                
            & May 2 & 110 & 75 & 15-50 \\                
            & May 3 & 69 & 24 & 15-50 \\
A02187 & April 29 & 778 & 235 & 200-500 \\
            & April 30 & 1157 & 330 & 200-500  \\
            & May 2 & 946 & 233 & 200-500 \\    
\hline            
\end{tabular}
\label{agrregateBlock}
\end{adjustwidth}
\end{table}


\begin{figure}[h]
\centering
\includegraphics[width=0.7\textwidth]{images/E4_wristband.jpg}
\caption{Placement of the Empatica E4 wristband which measured traders’ physiological waveforms (Table \ref{waveForm}). This figure was shown to the traders to illustrate how to wear the Empatica E4 wristband on their non-dominant-side wrist.}
\label{instruction}
\end{figure}


\begin{figure}[h]
\centering
\includegraphics[width=\textwidth]{images/inactive.png}
\caption{Inactive periods in traders’ physiological waveforms. (A) waveforms with inactive periods (plotted in orange). Based on the timestamps of the inactive periods, we suspect that this trader took off the wristband after work but did not terminate the measurements on 2019/4/30 and 2019/5/2. (B) waveforms with no inactive periods.}
\label{inactive}
\end{figure}


\begin{table}[h]
\scriptsize
\begin{adjustwidth}{-2.25in}{0in}
\caption{Trader Activation Statistics.}
\begin{tabular}{p{0.06\textwidth}p{0.066\textwidth}p{0.066\textwidth}p{0.066\textwidth}p{0.096\textwidth}p{0.096\textwidth}p{0.096\textwidth}p{0.096\textwidth}p{0.096\textwidth}p{0.096\textwidth}p{0.066\textwidth}p{0.066\textwidth}p{0.066\textwidth}}
Trader Number& Average Act. (Mean)& Average Act. (Max) & Average Act. (Min) & Mild Act. Proportion (Mean) & Mild Act. Proportion (Max)
& Mild Act. Proportion (Min) & Extreme Act. Proportion (Mean) & Extreme Act. Proportion (Max) & Extreme Act. Proportion (Min) & Act. Length (Mean) & Act. Length (Max) & Act. Length (Min)\\
\hline
1 & 4.04 & 4.91 & 2.77 & 12.62 & 13.94 & 11.29 & 3.68 & 3.83 & 3.53 & 131 & 214 & 41  \\
2 & 3.70 & 5.09 & 3.07 & 10.25 & 10.78 & 9.92 & 2.30 & 2.69 & 1.66 & 126 & 159 & 91  \\
3 & 4.17 & 5.34 & 3.70 & 11.82 & 14.97 & 9.08 & 1.96 & 2.77 & 0.76 & 94 & 124 & 78  \\
4 & 3.80 & 4.54 & 3.18 & 11.38 & 13.87 & 8.95 & 2.91 & 4.11 & 1.92 & 161 & 182 & 126  \\
5 & 3.78 & 4.79 & 3.45 & 11.00 & 13.59 & 8.48 & 2.50 & 3.82 & 1.15 & 125 & 232 & 62  \\
6 & 3.75 & 4.54 & 3.21 & 11.91 & 14.00 & 10.17 & 2.37 & 3.13 & 1.33 & 126 & 228 & 76  \\
7 & 3.79 & 4.31 & 3.13 & 10.33 & 11.61 & 9.83 & 2.86 & 5.15 & 0.62 & 158 & 281 & 70  \\
8 & 3.97 & 4.54 & 3.41 & 13.62 & 13.62 & 13.62 & 3.37 & 3.37 & 3.37 & 134 & 218 & 48  \\
9 & 3.96 & 4.32 & 3.32 & 11.51 & 13.34 & 9.45 & 3.65 & 4.93 & 2.62 & 142 & 222 & 38  \\
10 & 4.03 & 4.45 & 3.48 & 12.32 & 14.66 & 11.42 & 3.62 & 4.43 & 1.93 & 266 & 338 & 110  \\
11 & 3.59 & 4.00 & 3.07 & 11.75 & 14.71 & 9.58 & 2.68 & 4.52 & 1.40 & 182 & 269 & 106  \\
12 & 3.79 & 4.11 & 3.19 & 11.74 & 16.04 & 9.66 & 2.94 & 4.25 & 2.01 & 197 & 346 & 112  \\
13 & 3.78 & 4.18 & 3.35 & 11.24 & 16.58 & 8.75 & 2.85 & 3.44 & 1.96 & 168 & 293 & 98  \\
14 & 3.77 & 4.17 & 3.34 & 12.47 & 15.08 & 9.66 & 2.14 & 3.83 & 0.51 & 195 & 278 & 86  \\
15 & 3.79 & 4.31 & 3.48 & 11.30 & 13.39 & 10.50 & 3.15 & 6.22 & 0.80 & 308 & 1031 & 46  \\
16 & 3.93 & 4.36 & 3.55 & 11.56 & 12.71 & 9.97 & 2.49 & 3.66 & 1.42 & 140 & 264 & 71  \\
17 & 3.68 & 4.27 & 3.48 & 11.03 & 12.71 & 8.94 & 2.36 & 3.19 & 1.65 & 122 & 198 & 87  \\
18 & 3.54 & 3.85 & 3.08 & 13.75 & 15.16 & 12.20 & 2.91 & 3.80 & 2.15 & 186 & 222 & 162  \\
19 & 4.00 & 4.31 & 3.55 & 12.69 & 14.59 & 11.23 & 3.36 & 3.89 & 2.56 & 151 & 227 & 108  \\
20 & 4.03 & 4.46 & 3.71 & 12.09 & 14.10 & 10.31 & 2.74 & 3.77 & 1.40 & 147 & 219 & 88  \\
21 & 3.87 & 4.38 & 3.64 & 12.81 & 17.57 & 10.26 & 3.24 & 6.78 & 1.33 & 121 & 194 & 66  \\
22 & 3.82 & 4.37 & 3.64 & 10.89 & 12.97 & 8.65 & 2.13 & 3.14 & 1.40 & 152 & 178 & 108  \\
23 & 4.14 & 4.57 & 3.86 & 13.56 & 15.00 & 12.39 & 3.65 & 4.70 & 1.97 & 133 & 187 & 69  \\
24 & 3.82 & 4.30 & 3.61 & 12.71 & 14.32 & 9.85 & 4.66 & 5.05 & 4.06 & 235 & 268 & 210  \\
25 & 3.75 & 4.19 & 3.51 & 10.58 & 13.02 & 9.18 & 1.99 & 2.67 & 0.93 & 178 & 325 & 95  \\
26 & 4.06 & 4.39 & 3.73 & 11.63 & 14.55 & 7.74 & 3.17 & 4.71 & 1.94 & 225 & 582 & 105  \\
27 & 3.77 & 4.10 & 3.45 & 11.00 & 11.71 & 10.44 & 2.63 & 3.42 & 1.14 & 97 & 134 & 70  \\
28 & 3.66 & 4.12 & 3.48 & 10.77 & 13.30 & 8.97 & 1.63 & 2.25 & 0.89 & 109 & 193 & 63  \\
29 & 3.74 & 4.05 & 3.42 & 10.03 & 14.48 & 8.06 & 2.17 & 4.63 & 1.07 & 163 & 202 & 109  \\
30 & 4.39 & 4.72 & 4.09 & 12.43 & 14.99 & 9.40 & 2.73 & 4.41 & 1.40 & 146 & 250 & 77  \\
31 & 3.76 & 4.09 & 3.48 & 11.96 & 14.43 & 9.72 & 2.68 & 3.94 & 1.00 & 144 & 250 & 42  \\
32 & 3.37 & 3.77 & 3.18 & 12.17 & 15.10 & 9.47 & 2.85 & 3.91 & 2.24 & 208 & 391 & 142  \\
33 & 3.54 & 3.81 & 3.21 & 12.39 & 17.20 & 9.65 & 2.18 & 3.34 & 1.53 & 98 & 116 & 83  \\
34 & 4.09 & 4.28 & 3.75 & 10.87 & 12.87 & 8.85 & 2.88 & 4.26 & 1.83 & 128 & 206 & 36  \\
35 & 3.54 & 3.81 & 3.30 & 11.53 & 13.04 & 10.17 & 1.81 & 3.59 & 1.10 & 124 & 159 & 100  \\
36 & 3.58 & 3.88 & 3.37 & 10.37 & 11.83 & 9.43 & 2.47 & 2.92 & 1.64 & 145 & 306 & 68  \\
37 & 3.63 & 3.91 & 3.42 & 8.62 & 9.25 & 7.99 & 4.07 & 4.75 & 3.40 & 128 & 149 & 95  \\
38 & 3.64 & 3.90 & 3.41 & 11.33 & 13.81 & 7.94 & 1.79 & 3.46 & 0.91 & 77 & 104 & 50  \\
39 & 3.83 & 4.10 & 3.62 & 11.59 & 12.83 & 9.09 & 3.34 & 3.81 & 1.99 & 149 & 268 & 80  \\
40 & 3.50 & 3.69 & 3.22 & 11.33 & 12.93 & 9.10 & 2.51 & 3.86 & 1.50 & 80 & 95 & 64  \\
41 & 3.67 & 3.91 & 3.44 & 10.66 & 13.43 & 9.03 & 2.25 & 2.61 & 2.01 & 93 & 179 & 26  \\
42 & 3.49 & 3.82 & 3.37 & 11.43 & 13.46 & 9.61 & 2.53 & 3.59 & 2.17 & 139 & 185 & 83  \\
43 & 3.71 & 3.93 & 3.49 & 11.37 & 12.12 & 10.98 & 2.69 & 3.72 & 1.87 & 109 & 153 & 56  \\
44 & 3.91 & 4.12 & 3.71 & 10.00 & 11.83 & 8.87 & 2.31 & 3.96 & 1.30 & 171 & 256 & 91  \\
45 & 3.49 & 3.74 & 3.32 & 11.79 & 14.04 & 9.55 & 1.09 & 1.20 & 0.98 & 122 & 198 & 84  \\
46 & 3.73 & 3.87 & 3.47 & 11.87 & 15.15 & 8.97 & 2.15 & 2.90 & 1.08 & 238 & 312 & 160  \\
47 & 3.61 & 3.80 & 3.40 & 9.79 & 11.87 & 7.42 & 1.47 & 2.64 & 0.46 & 61 & 81 & 39  \\
48 & 3.86 & 4.05 & 3.67 & 11.84 & 15.14 & 8.59 & 2.43 & 5.61 & 0.94 & 107 & 206 & 72  \\
49 & 3.89 & 4.01 & 3.65 & 12.55 & 13.57 & 11.59 & 3.12 & 4.78 & 1.45 & 189 & 218 & 172  \\
50 & 4.01 & 4.21 & 3.87 & 12.27 & 15.11 & 9.29 & 3.32 & 4.26 & 2.60 & 194 & 309 & 91  \\
51 & 3.82 & 3.92 & 3.64 & 11.75 & 13.56 & 10.37 & 2.59 & 4.53 & 1.32 & 119 & 186 & 70  \\
52 & 3.75 & 3.83 & 3.56 & 12.04 & 15.37 & 9.86 & 3.40 & 4.44 & 2.64 & 183 & 270 & 136  \\
53 & 3.85 & 3.93 & 3.68 & 10.65 & 15.01 & 7.85 & 3.11 & 3.62 & 1.70 & 165 & 230 & 92  \\
54 & 3.49 & 3.62 & 3.41 & 10.42 & 12.72 & 8.14 & 3.16 & 3.64 & 2.64 & 187 & 241 & 146  \\
55 & 4.22 & 4.22 & 4.22 & -- & -- & -- & -- & -- & -- & 67 & 67 & 67  \\
\hline
\end{tabular}
\label{actn-indiv-stat}
\begin{flushleft} In the table above, we present the mean, maximum and minimum values calculated over different trading days for different activation metrics (average activation, mild activation proportion, extreme activation proportion, activation length). The values are sorted in descending order on the basis of difference between maximum and minimum average activation. The difference between minimum and maximum activation statistics signifies the varying activation for traders over days while difference between the rows signifies the varying activation across traders. Trader \#55 had missing physiological data for multiple days potentially due to not wearing a wristband during trading hours. The units of mild and extreme activation proportion are percentages and the units of activation length are seconds.
\end{flushleft}
\end{adjustwidth}
\end{table}


\begin{table}[h]\centering
\caption{In this table, we present the correlation values between different features that were used for average activation regression (refer heading \emph{Activation Level Attribution Regression} under section \emph{Materials and Methods} in main text). The higher values are shaded with red colour and lower values are shaded with blue. The number of transactions is positively correlated with experience implying experience traders places more number of transactions but the transactions were smaller in volume. While, use of automated trading algorithms led to higher number of transactions for equity traders. We also observed high correlation between G10 rate traders and dollar volume that can potentially explain the high activation in G10 rates traders. The activation level attribution regression was done for 194 different trader-days and similarly the correlation table was calculated using 194 different data points due to unavailability of trader's survey data for some traders. The p-values of the correlation are included in the brackets. The high positive correlation values are shaded in red and the high negative correlation values are shaded in green.}
\centering
\includegraphics[width=1\textwidth]{images/Corr.png}
\label{CorrFeats}
\end{table}


\begin{table}[h]\centering
\centering
\caption{Correlation matrix between physiology signals averaged over all traders. The p-values (shown in parenthesis) are associated with the one sample t-test with the null hypothesis that the average correlation is zero for a pair of physiology signals. The statistically significant correlations (p-value $<$ 0.05) are color coded.}
\includegraphics[width=0.8\textwidth]{images/physio_corr_matrix_plot_122021.png}
\label{corr_hist}
\end{table}


\begin{figure}[h]
\centering
\includegraphics[width=0.8\textwidth]{images/corr_ts_avg_122021.png}
\caption{Examples of rolling correlation between two physiology signals averaged over all traders. (A) EDA mean vs. EDA slope; (B) EDA mean vs.HR RMSSD; (C) EDA mean vs. HR mRRi; (D) EDA mean vs. BVP mean.}
\label{rolling_corr}
\end{figure}

\begin{figure}[h]
\centering
\includegraphics[width=0.8\textwidth]{images/gc_pval_hist_122421.png}
\caption{Histograms of p-values of Granger causality tests between each market index and overall activation for all traders (using a lag time of 10 minutes). For each histogram, we perform a one sample KS test with the null hypothesis that the p-values are uniformly distributed between 0  and 1 (i.e., no statistically significant Granger causality relations). (A) Credit Default Swap Index IG; (B) Credit Default Swap Index HY; (C) USD Index; (D) S\&P 500 E-mini Futures Price; (E) 10Y US Treasury Futures Price; (F) 5Y US Treasury Futures Price; (G) Crude Oil Futures Price; (H) VIX Futures Price}
\label{gc_hist}
\end{figure}


\begin{table}\centering
\caption{Regression coefficient of trader activation in the column business division with row business division as the baseline and the associated p-value.}
\begin{tabular}{p{0.14\textwidth}p{0.08\textwidth}p{0.08\textwidth}p{0.11\textwidth}p{0.07\textwidth}p{0.08\textwidth}p{0.11\textwidth}}
\textbf{Business} & 
\textbf{Credit} & \textbf{Muni.} & \textbf{Equity} &  \textbf{G10} &\textbf{FXLM} & \textbf{Commodity} \\
\hline
Securitized &  0.00\tiny{,0.99} & 0.07\tiny{,0.70} &	0.21\tiny{,0.26}	& 0.26\tiny{,0.04} & 0.30\tiny{,0.13}	& 0.30\tiny{,0.07} \\
Credit &   & 0.07\tiny{,0.70} & 0.21\tiny{,0.28} & 0.25\tiny{,0.06} & 0.29\tiny{,0.11} & 0.30\tiny{,0.10} \\
Muni. & &  & 0.14\tiny{,0.48} & 0.18\tiny{,0.30} & 0.22\tiny{,0.14} & 0.23\tiny{,0.24} \\
Equity & & & & 0.04\tiny{,0.81} & 0.08\tiny{,0.66} & 0.09\tiny{,0.58} \\ 
G10 Rates  & & & & & 0.04\tiny{0.82} & 0.05\tiny{,0.78} \\ 
FXLM  & & & &  & & 0.01\tiny{,0.96} \\ 
\end{tabular}
\label{tab:regResult1}
\end{table}

\clearpage\clearpage 


\nolinenumbers

% Either type in your references using
% \begin{thebibliography}{}
% @article{hebb1955drives,
%   title={Drives and the CNS (conceptual nervous system).},
%   author={Hebb, Donald Olding},
%   journal={Psychological review},
%   volume={62},
%   number={4},
%   pages={243},
%   year={1955},
%   publisher={American Psychological Association}
% }


% \end{thebibliography}
%
% or
%
% Compile your BiBTeX database using our plos2015.bst
% style file and paste the contents of your .bbl file
% here. See http://journals.plos.org/plosone/s/latex for 
% step-by-step instructions.
% 

% \bibliography{references}

\begin{thebibliography}{10}

\bibitem{sharpe1970efficient}
Sharpe WF.
\newblock Efficient capital markets: a review of theory and empirical work:
  discussion.
\newblock The Journal of Finance. 1970;25(2):418--420.


\bibitem{Lo15}
Lo AW.
\newblock The Adaptive Markets Hypothesis.
\newblock The Journal of Portfolio Management. 2004;30(5):15--29.
\newblock doi:{10.3905/jpm.2004.442611}.

\end{thebibliography}


\end{document}
